# Supplementary material for: Rotaxane CoII Complexes as Field‐Induced Single‐Ion Magnets
Source: Angew Chem Int Ed Engl. 2021 Jun 14;60(29):16051–8. doi: 10.1002/anie.202103596 (PMC8361961; doi:10.1002/anie.202103596)
Supplement: Supplementary file 1 — Supplementary [file ANIE-60-16051-s001.zip]

Archive with 4 entries (4 files):
- [Co(2)]2+(ClO4-)2_checkcif.pdf
- [Co(3)]2+(ClO4-)2_checkcif.pdf
- Models_de_novo.cif
- Models_from_xray.cif
