# Supplementary material for: Rotaxane CoII Complexes as Field‐Induced Single‐Ion Magnets
Source: Angew Chem Int Ed Engl. 2021 Jun 14;60(29):16051–8. doi: 10.1002/anie.202103596 (PMC8361961; doi:10.1002/anie.202103596)
Supplement: Supplementary file 1 — Supplementary [file ANIE-60-16051-s001.zip › Models_de_novo.cif]

#######################################################################
# This is a modelled structure NOT a structure derived by XRD
#######################################################################

data_Co1_LS_Novo
_cell_length_a                   1
_cell_length_b                   1
_cell_length_c                   1
_cell_angle_alpha                90
_cell_angle_beta                 90
_cell_angle_gamma                90
_cell_volume                     1
loop_
_atom_site_label
_atom_site_type_symbol
_atom_site_fract_x
_atom_site_fract_y
_atom_site_fract_z
Co Co -0.9169 0.2244 -0.1135
N N -0.6221 -1.5804 0.5153
C C -0.2046 -4.2008 1.1227
C C 0.639 -2.0319 0.593
C C -1.6833 -2.3865 0.685
C C -1.5087 -3.7224 1.0113
C C 0.8831 -3.3642 0.9
H H -2.3591 -4.3784 1.1547
H H 1.8968 -3.7325 0.9678
H H -0.0377 -5.244 1.3692
N N -1.2151 1.8217 -1.1584
C C -1.6726 4.1175 -2.5881
C C -1.5066 2.9591 -0.5019
C C -1.1512 1.7797 -2.5012
C C -1.3784 2.9332 -3.2449
C C -1.7382 4.1361 -1.2021
H H -1.323 2.8998 -4.3254
H H -1.9557 5.0605 -0.6846
H H -1.8487 5.0271 -3.1524
N N -1.1558 1.691 1.5163
C C -1.8981 3.8036 3.1467
C C -1.5375 2.8676 0.981
C C -1.0981 1.5546 2.8527
C C -1.4719 2.605 3.6922
C C -1.9243 3.9452 1.7684
H H -2.2444 4.8784 1.3251
H H -2.1984 4.6251 3.7885
N N -2.7794 -0.3855 -0.035
N N 1.035 0.2092 -0.1282
C C 1.5923 -0.969 0.2828
C C -2.9273 -1.6653 0.4201
C C 2.9516 -0.7786 0.2945
C C -4.2758 -1.9086 0.4732
N N 3.1161 0.502 -0.115
N N -4.8475 -0.7577 0.041
N N -3.9338 0.1566 -0.2659
N N 1.95 1.0896 -0.3739
H H 3.7797 -1.4069 0.5865
H H -4.8608 -2.7563 0.7916
H H -1.4261 2.4837 4.766
C C 4.3429 1.238 -0.2654
C C 6.6493 2.6496 -0.56
C C 5.5015 0.5543 -0.609
C C 4.3154 2.6099 -0.0589
C C 5.4888 3.3451 -0.2128
C C 6.6918 1.2678 -0.7585
H H 5.4701 -0.5143 -0.7809
H H 3.3847 3.0853 0.2168
H H 7.5673 3.2125 -0.6833
C C -6.251 -0.4783 -0.1009
C C -8.9111 0.0312 -0.3499
C C -6.7225 0.7697 0.2583
C C -7.0787 -1.4849 -0.5883
C C -8.4414 -1.2393 -0.7137
C C -8.0876 1.0472 0.1288
H H -6.0323 1.5124 0.6395
H H -6.6551 -2.435 -0.8898
H H -9.9702 0.2281 -0.451
C C 5.5384 4.8638 -0.0097
C C 5.9994 5.535 -1.3164
H H 5.3074 5.3192 -2.1368
H H 6.9951 5.2004 -1.6205
H H 6.0427 6.6207 -1.186
C C 6.5327 5.196 1.1177
H H 7.5447 4.8529 0.8858
H H 6.2292 4.7331 2.0621
H H 6.579 6.2787 1.2708
C C 4.1694 5.441 0.3697
H H 3.4209 5.2615 -0.4096
H H 4.2539 6.5234 0.5001
H H 3.7975 5.0263 1.3128
C C 8.0122 0.5992 -1.1605
C C 9.1005 0.9388 -0.1254
H H 10.0434 0.4593 -0.4054
H H 8.8232 0.5826 0.8718
H H 9.2886 2.0136 -0.059
C C 7.8923 -0.927 -1.2336
H H 8.8576 -1.3544 -1.5188
H H 7.16 -1.2567 -1.9786
H H 7.6187 -1.3542 -0.2635
C C 8.4372 1.1243 -2.5442
H H 9.3845 0.6667 -2.8455
H H 8.5784 2.2089 -2.5423
H H 7.688 0.8841 -3.3055
C C -8.6156 2.4315 0.5238
C C -10.1282 2.5605 0.3093
H H -10.6912 1.8471 0.9191
H H -10.4077 2.4171 -0.7392
H H -10.453 3.5636 0.5989
C C -7.913 3.5032 -0.3295
H H -6.8278 3.4962 -0.1849
H H -8.2772 4.4983 -0.0557
C C -8.3154 2.6822 2.013
H H -8.8031 1.9338 2.6451
H H -8.6868 3.6678 2.31
H H -7.2418 2.6557 2.2257
C C -9.4222 -2.2917 -1.2422
C C -10.093 -1.7628 -2.5232
H H -10.7991 -2.5042 -2.9096
H H -9.3523 -1.5617 -3.3037
H H -10.6508 -0.8397 -2.3428
C C -8.7256 -3.6166 -1.5748
H H -9.4643 -4.336 -1.938
H H -8.2469 -4.0597 -0.6946
H H -7.973 -3.499 -2.3619
C C -10.4964 -2.5661 -0.1736
H H -11.2056 -3.3145 -0.5403
H H -11.0671 -1.6674 0.076
H H -10.0488 -2.948 0.7494
C C -0.8575 0.4414 -3.1338
H H -1.8061 -0.102 -3.2474
H H -0.2436 -0.1478 -2.4413
H H -8.112 3.3521 -1.395
C C -0.1362 0.4908 -4.4834
H H -0.7984 0.9089 -5.2487
H H 0.7246 1.1648 -4.4098
C C 0.3311 -0.896 -4.9512
H H 0.7101 -0.7966 -5.9746
H H -0.5327 -1.5681 -5.0139
C C 1.3984 -1.5284 -4.0837
C C 3.4314 -2.7339 -2.5434
C C 2.6379 -0.9019 -3.8986
C C 1.2137 -2.7708 -3.4856
C C 2.2123 -3.382 -2.7233
C C 3.6382 -1.488 -3.1445
H H 2.8368 0.0539 -4.3759
H H 0.2769 -3.3011 -3.637
H H 2.0312 -4.3642 -2.3036
H H 4.6028 -1.0058 -3.0302
C C -0.6022 0.2376 3.4083
H H 0.2351 -0.0923 2.787
H H -1.3914 -0.5171 3.2852
C C -0.1575 0.2809 4.8745
H H -1.0141 0.5012 5.5203
H H 0.5473 1.1091 5.0104
C C 0.4778 -1.0219 5.3814
H H -0.2723 -1.8212 5.3634
H H 0.7307 -0.8764 6.4386
C C 1.7034 -1.4865 4.6237
C C 3.9144 -2.3684 3.119
C C 1.8727 -2.8294 4.3043
C C 2.7158 -0.5992 4.2358
C C 3.8028 -1.0259 3.4937
C C 2.9692 -3.2845 3.571
H H 1.1298 -3.5514 4.6333
H H 2.6525 0.4502 4.5085
H H 4.5754 -0.3327 3.177
H H 3.0689 -4.343 3.3614
O O 4.4656 -3.2145 -1.7958
O O 4.9356 -2.6589 2.2636
C C 5.0286 -3.9695 1.7128
H H 4.0359 -4.281 1.3613
H H 5.3372 -4.681 2.4873
C C 6.0199 -3.9144 0.5548
H H 7.032 -4.1047 0.9223
H H 6.0176 -2.8944 0.1644
C C 5.7038 -4.8747 -0.5967
H H 6.5302 -4.8434 -1.3129
H H 5.6415 -5.9097 -0.2397
C C 4.4125 -4.5604 -1.3388
H H 4.2888 -5.2375 -2.1922
H H 3.5378 -4.6921 -0.6863

#END

#######################################################################
# This is a modelled structure NOT a structure derived by XRD
#######################################################################

data_Co1_HS_Novo
_cell_length_a                   1
_cell_length_b                   1
_cell_length_c                   1
_cell_angle_alpha                90
_cell_angle_beta                 90
_cell_angle_gamma                90
_cell_volume                     1
loop_
_atom_site_label
_atom_site_type_symbol
_atom_site_fract_x
_atom_site_fract_y
_atom_site_fract_z
Co Co -1.0624 0.4779 -0.406
N N -0.7476 -1.3242 0.6271
C C -0.3325 -3.6425 2.0156
C C 0.508 -1.7338 0.8548
C C -1.804 -2.0243 1.0702
C C -1.6333 -3.205 1.7771
C C 0.7535 -2.9094 1.5564
H H -2.4862 -3.7689 2.1364
H H 1.7679 -3.2404 1.7315
H H -0.1688 -4.5626 2.5667
N N -3.0482 -0.2166 0.0453
N N 1.0605 0.3276 -0.2779
C C 1.5117 -0.8134 0.3189
C C -3.0827 -1.3957 0.7285
C C 2.8829 -0.762 0.2871
C C -4.4054 -1.6974 0.9362
N N 3.1642 0.4108 -0.3264
N N -5.0828 -0.6772 0.3551
N N -4.2542 0.2106 -0.1816
N N 2.0563 1.0627 -0.6664
H H 3.6621 -1.4058 0.6593
H H -4.9088 -2.5027 1.4463
C C 4.4599 0.9864 -0.5597
C C 6.9266 2.0652 -0.9268
C C 5.4836 0.1649 -1.0066
C C 4.6375 2.3379 -0.3026
C C 5.897 2.9039 -0.4902
C C 6.7553 0.7059 -1.1986
H H 5.2791 -0.8765 -1.218
H H 3.7982 2.9232 0.0472
H H 7.9121 2.4945 -1.0638
C C -6.5078 -0.4991 0.2874
C C -9.2075 -0.1776 0.1894
C C -7.0307 0.7679 0.4601
C C -7.3039 -1.6175 0.0604
C C -8.6852 -1.4674 0.0138
C C -8.4171 0.9483 0.4064
H H -6.3627 1.6012 0.6409
H H -6.8435 -2.5838 -0.1042
H H -10.2819 -0.0562 0.1507
C C 6.1794 4.3874 -0.2269
C C 6.6669 5.0494 -1.5288
H H 5.9096 4.9782 -2.316
H H 7.5848 4.5883 -1.9037
H H 6.8773 6.1092 -1.355
C C 7.2675 4.5175 0.8544
H H 8.2057 4.0446 0.5517
H H 6.9478 4.0577 1.7952
H H 7.4793 5.5735 1.0487
C C 4.931 5.1362 0.2547
H H 4.1245 5.1044 -0.4856
H H 5.1788 6.1876 0.4245
H H 4.5524 4.7335 1.2007
C C 7.9452 -0.1383 -1.6708
C C 8.9515 -0.2614 -0.5115
H H 9.8189 -0.8508 -0.8249
H H 8.498 -0.7559 0.3538
H H 9.3142 0.718 -0.1858
C C 7.5222 -1.5474 -2.1047
H H 8.3998 -2.1009 -2.4497
H H 6.8107 -1.5143 -2.9375
H H 7.0768 -2.1268 -1.2892
C C 8.6277 0.5381 -2.8735
H H 9.4641 -0.0763 -3.22
H H 9.031 1.523 -2.6242
H H 7.9299 0.6604 -3.7079
C C -9.0008 2.3532 0.5971
C C -10.5315 2.3649 0.5092
H H -10.9915 1.7464 1.2862
H H -10.8891 2.0203 -0.4661
H H -10.8958 3.3866 0.6482
C C -8.4462 3.2831 -0.4976
H H -7.3546 3.3567 -0.4588
H H -8.8508 4.2922 -0.3725
C C -8.5921 2.8886 1.9815
H H -8.9731 2.246 2.7812
H H -9.0016 3.8923 2.1317
H H -7.5051 2.9559 2.0916
C C -9.6332 -2.6462 -0.233
C C -10.444 -2.3866 -1.516
H H -11.1284 -3.22 -1.7015
H H -9.787 -2.2879 -2.386
H H -11.0456 -1.4763 -1.4436
C C -8.8786 -3.9705 -0.3998
H H -9.594 -4.7798 -0.5677
H H -8.301 -4.2282 0.4947
H H -8.2019 -3.9516 -1.2609
C C -10.5931 -2.784 0.9632
H H -11.278 -3.6213 0.7988
H H -11.2 -1.886 1.1081
H H -10.0446 -2.973 1.8916
H H -8.7252 2.9284 -1.4946
N N -1.512 1.2316 -2.2919
C C -2.1533 2.5095 -4.6524
C C -1.6581 2.573 -2.313
C C -1.6869 0.5086 -3.4127
C C -2.0064 1.1333 -4.6158
C C -1.9808 3.242 -3.486
H H -2.1418 0.5348 -5.5092
H H -2.0986 4.3169 -3.5027
H H -2.4045 3.0125 -5.5801
N N -1.136 2.5024 0.0353
C C -1.3421 5.2261 0.3575
C C -1.4549 3.2777 -1.0192
C C -0.8959 3.0414 1.2448
C C -1 4.4175 1.43
C C -1.5674 4.6556 -0.8866
H H -1.8235 5.2824 -1.7299
H H -1.4281 6.2998 0.4869
H H -0.8121 4.8495 2.404
C C -1.5055 -0.9853 -3.3428
H H -1.9654 -1.4367 -4.227
H H -2.0528 -1.3751 -2.475
C C -0.0318 -1.4097 -3.2506
H H 0.5284 -0.9558 -4.0752
H H 0.403 -0.9988 -2.3343
C C 0.1535 -2.938 -3.2589
H H 0.1059 -3.301 -4.2927
H H -0.6882 -3.4087 -2.7365
C C 1.4376 -3.3771 -2.5897
C C 3.7851 -4.0498 -1.1767
C C 2.6759 -2.8211 -2.937
C C 1.4264 -4.3288 -1.5765
C C 2.5805 -4.6807 -0.8745
C C 3.8301 -3.1503 -2.249
H H 2.7409 -2.1116 -3.7573
H H 0.4911 -4.8179 -1.3161
H H 2.5234 -5.4462 -0.1103
H H 4.7882 -2.7242 -2.5252
C C -0.5164 2.0925 2.3584
H H 0.2131 1.3796 1.9594
H H -1.4051 1.5063 2.6334
C C 0.0698 2.7449 3.6127
H H -0.6934 3.3523 4.1108
H H 0.8714 3.4327 3.3208
C C 0.614 1.7301 4.6293
H H -0.1964 1.0623 4.9444
H H 0.9082 2.2857 5.5275
C C 1.7858 0.897 4.1514
C C 3.9805 -0.662 3.3101
C C 1.8025 -0.4834 4.3223
C C 2.92 1.4878 3.5767
C C 3.9977 0.7287 3.1582
C C 2.8862 -1.2677 3.9209
H H 0.9569 -0.9701 4.8015
H H 2.969 2.5671 3.4606
H H 4.8689 1.1886 2.7043
H H 2.8687 -2.3351 4.1066
O O 4.9457 -4.2093 -0.4887
O O 5.0481 -1.3236 2.7868
C C 5.0689 -2.7444 2.8004
H H 4.1111 -3.1212 2.4139
H H 5.1774 -3.1149 3.8275
C C 6.2239 -3.1852 1.9123
H H 7.167 -2.9701 2.423
H H 6.2073 -2.5648 1.0112
C C 6.1864 -4.6618 1.5029
H H 7.0936 -4.8886 0.9352
H H 6.2014 -5.313 2.385
C C 4.975 -5.0437 0.6638
H H 5.0252 -6.0954 0.3592
H H 4.0516 -4.9097 1.24

#END

#######################################################################
# This is a modelled structure NOT a structure derived by XRD
#######################################################################

data_Co2_LS_Novo
_cell_length_a                   1
_cell_length_b                   1
_cell_length_c                   1
_cell_angle_alpha                90
_cell_angle_beta                 90
_cell_angle_gamma                90
_cell_volume                     1
loop_
_atom_site_label
_atom_site_type_symbol
_atom_site_fract_x
_atom_site_fract_y
_atom_site_fract_z
Co Co -0.633 0.5548 -0.1028
N N -0.365 -1.2743 0.4702
C C 0.0431 -3.7548 1.5204
C C -1.4275 -2.0219 0.7985
C C 0.8896 -1.6982 0.6802
C C 1.1402 -2.9549 1.2149
C C -1.2576 -3.2951 1.323
H H 2.158 -3.2837 1.3859
H H -2.1125 -3.9088 1.5817
H H 0.2028 -4.7458 1.9309
N N -0.8244 2.4852 -0.2529
C C -0.9736 5.2133 -0.4976
C C -1.2347 3.0171 -1.4154
C C -0.4631 3.2611 0.7873
C C -0.5313 4.6462 0.6901
C C -1.3227 4.3965 -1.5655
H H -0.2476 5.2596 1.5372
H H -1.6335 4.8325 -2.5061
H H -1.037 6.2918 -0.5974
N N -1.0915 0.7835 -2.2664
C C -2.3998 1.4071 -4.6263
C C -1.5174 2.0394 -2.4981
C C -1.2838 -0.1642 -3.1952
C C -1.9447 0.1203 -4.3926
C C -2.1798 2.3885 -3.6675
H H -2.5357 3.3984 -3.8278
H H -2.916 1.6503 -5.5489
N N 1.3161 0.4997 -0.1646
N N -2.5129 0.0287 0.2069
C C -2.6669 -1.2774 0.578
C C 1.8507 -0.6703 0.29
C C -4.0165 -1.5011 0.6709
C C 3.2133 -0.5294 0.2389
N N -4.5843 -0.315 0.3394
N N 3.4035 0.7157 -0.262
N N 2.2483 1.3316 -0.5037
N N -3.6655 0.6033 0.0585
H H -4.6033 -2.3596 0.9547
H H 4.0074 -1.1889 0.5595
H H -2.078 -0.6651 -5.1274
C C 0.0673 2.5237 1.9606
C C 1.2574 0.727 3.7557
C C -0.6852 1.5194 2.5704
C C 1.401 2.6894 2.3555
C C 1.9904 1.8035 3.2378
C C -0.107 0.6334 3.4769
H H -1.745 1.4354 2.3515
H H 1.9966 3.4856 1.92
H H 3.0345 1.899 3.515
H H -0.7241 -0.1212 3.9477
C C -0.78 -1.5293 -2.9034
C C 0.15 -4.0815 -2.2324
C C 0.5803 -1.7608 -2.6983
C C -1.6662 -2.6062 -2.8141
C C -1.2092 -3.8695 -2.4751
C C 1.0524 -3.0251 -2.367
H H 1.28 -0.9358 -2.7903
H H -2.7251 -2.4509 -3.0012
H H -1.8862 -4.7128 -2.3956
H H 2.1054 -3.187 -2.1652
O O 0.5005 -5.3279 -1.8295
C C 1.744 -5.8946 -2.2371
H H 2.2222 -5.2762 -3.0019
H H 1.5032 -6.865 -2.682
C C 2.6896 -6.1266 -1.0804
H H 2.1541 -6.614 -0.2531
H H 3.4705 -6.82 -1.426
O O 3.2799 -4.9148 -0.6505
C C 4.4367 -5.1335 0.1331
H H 5.1438 -5.7717 -0.4177
H H 4.1841 -5.6514 1.0705
C C 5.1074 -3.8069 0.4237
H H 5.097 -3.2091 -0.4936
H H 6.1537 -3.9766 0.7055
O O 4.4552 -3.0423 1.4301
C C 4.995 -3.23 2.7341
H H 6.0625 -2.9703 2.7247
H H 4.8965 -4.2771 3.0456
C C 4.284 -2.3485 3.7347
H H 4.2219 -1.3179 3.3606
H H 4.8857 -2.3345 4.6539
O O 3.0008 -2.8767 3.9997
C C 2.3806 -2.4141 5.1838
H H 1.8942 -3.2744 5.6565
H H 3.1208 -2.0157 5.8881
C C 1.3187 -1.3737 4.8989
H H 0.6729 -1.7482 4.0977
H H 0.7093 -1.1925 5.793
O O 1.953 -0.166 4.4915
C C -5.9858 0.0002 0.2869
C C -8.641 0.572 0.2232
C C -6.8595 -0.9547 -0.2132
C C -6.4082 1.2367 0.7509
C C -7.7674 1.5443 0.7175
C C -8.2256 -0.6769 -0.245
H H -6.4751 -1.8925 -0.5946
H H -5.6788 1.9361 1.1361
H H -9.7005 0.8 0.2005
C C 4.6529 1.3726 -0.5242
C C 7.0372 2.6051 -0.9974
C C 4.7508 2.7353 -0.3184
C C 5.7248 0.6069 -0.9714
C C 6.9486 1.2218 -1.2096
C C 5.9665 3.3824 -0.5635
H H 3.8844 3.2834 0.0296
H H 5.5894 -0.4519 -1.152
H H 7.9863 3.089 -1.1859
C C -8.3179 2.8875 1.2102
C C -9.3014 2.641 2.3688
H H -8.8057 2.1465 3.2101
H H -10.147 2.0183 2.0637
H H -9.7055 3.5932 2.7261
C C -9.0519 3.5896 0.0529
H H -9.8901 2.9957 -0.3217
H H -8.3751 3.7826 -0.7856
H H -9.4541 4.5492 0.392
C C -7.2069 3.8182 1.711
H H -6.6693 3.3915 2.5645
H H -7.6448 4.7636 2.0426
H H -6.4826 4.0516 0.9232
C C -9.2573 -1.6779 -0.7778
C C -10.001 -1.0548 -1.9733
H H -10.744 -1.7585 -2.3609
H H -9.3091 -0.8111 -2.7858
H H -10.5291 -0.1385 -1.695
C C -8.6077 -2.9865 -1.2435
H H -9.3812 -3.669 -1.6059
H H -8.0822 -3.4956 -0.4282
H H -7.9045 -2.8254 -2.0678
C C -10.2646 -2.0094 0.3385
H H -11.0105 -2.7208 -0.0291
H H -10.7998 -1.121 0.685
H H -9.7651 -2.4591 1.2025
C C 6.0708 4.896 -0.3414
C C 7.4734 5.4342 -0.6481
H H 7.7585 5.264 -1.6909
H H 8.2346 4.985 -0.0025
H H 7.4958 6.5139 -0.476
C C 5.7412 5.2197 1.1273
H H 6.4408 4.7244 1.8077
H H 4.7275 4.9072 1.3994
H H 5.8103 6.2983 1.2989
C C 5.066 5.6115 -1.2629
H H 5.2787 5.4015 -2.3156
H H 5.1262 6.6943 -1.1153
H H 4.0345 5.3054 -1.0609
C C 8.1766 0.4468 -1.7006
C C 9.3128 0.5935 -0.6718
H H 10.1997 0.0495 -1.0114
H H 9.0193 0.1888 0.3023
H H 9.6025 1.6378 -0.5275
C C 7.8834 -1.0473 -1.8835
H H 8.7868 -1.5572 -2.229
H H 7.1036 -1.2232 -2.6325
H H 7.5802 -1.522 -0.9434
C C 8.6334 1.0172 -3.0559
H H 9.5112 0.4716 -3.4156
H H 8.9088 2.0729 -2.984
H H 7.8449 0.9259 -3.8095

#END

#######################################################################
# This is a modelled structure NOT a structure derived by XRD
#######################################################################

data_Co2_HS_Novo
_cell_length_a                   1
_cell_length_b                   1
_cell_length_c                   1
_cell_angle_alpha                90
_cell_angle_beta                 90
_cell_angle_gamma                90
_cell_volume                     1
loop_
_atom_site_label
_atom_site_type_symbol
_atom_site_fract_x
_atom_site_fract_y
_atom_site_fract_z
Co Co -0.6215 0.7837 -0.3462
N N -0.3866 -1.1558 0.4085
C C -0.016 -3.6994 1.3412
C C -1.4531 -1.8987 0.7262
C C 0.8571 -1.6312 0.5538
C C 1.09 -2.9169 1.0256
C C -1.3055 -3.1966 1.1987
H H 2.102 -3.2827 1.1454
H H -2.1711 -3.7984 1.4503
H H 0.1298 -4.7095 1.7088
N N 1.4885 0.5402 -0.331
N N -2.6516 0.1052 0.0942
C C -2.7155 -1.1809 0.5375
C C 1.8859 -0.6598 0.1748
C C -4.0438 -1.4767 0.7168
C C 3.2569 -0.6436 0.2198
N N -4.6967 -0.3442 0.36
N N 3.5954 0.5717 -0.2746
N N 2.5186 1.2797 -0.6068
N N -3.8447 0.6049 -0.0177
H H -4.564 -2.3495 1.0765
H H 3.9652 -1.3759 0.5821
C C -6.1137 -0.1075 0.3748
C C -8.7974 0.3171 0.4452
C C -6.9603 -1.1303 -0.0284
C C -6.5786 1.1256 0.8062
C C -7.9528 1.3575 0.8414
C C -8.3394 -0.9284 0.0091
H H -6.5454 -2.0638 -0.3881
H H -5.8686 1.881 1.1142
H H -9.8676 0.4864 0.4769
C C 4.9127 1.118 -0.4384
C C 7.4248 2.1444 -0.7188
C C 5.0885 2.486 -0.3515
C C 5.9718 0.246 -0.6704
C C 7.2578 0.7551 -0.8077
C C 6.3703 3.0267 -0.4997
H H 4.2305 3.1213 -0.1725
H H 5.7841 -0.816 -0.7601
H H 8.4235 2.5453 -0.8294
C C -8.5491 2.6913 1.3055
C C -9.4502 2.4485 2.5299
H H -8.8803 2.0224 3.3617
H H -10.2752 1.767 2.3042
H H -9.8867 3.3934 2.8678
C C -9.3849 3.2979 0.1635
H H -10.2082 2.6433 -0.1355
H H -8.7676 3.4867 -0.7207
H H -9.8203 4.2499 0.4826
C C -7.4658 3.703 1.6981
H H -6.8561 3.346 2.5349
H H -7.937 4.6376 2.0144
H H -6.8026 3.9383 0.8587
C C -9.3422 -2.0091 -0.4125
C C -10.2023 -1.4828 -1.5759
H H -10.9245 -2.2456 -1.8826
H H -9.5837 -1.2336 -2.444
H H -10.7668 -0.5886 -1.2974
C C -8.6472 -3.2961 -0.8723
H H -9.4002 -4.0354 -1.1583
H H -8.0414 -3.7416 -0.0757
H H -8.0084 -3.1275 -1.746
C C -10.249 -2.3509 0.7841
H H -10.9744 -3.1184 0.4976
H H -10.8105 -1.4804 1.1344
H H -9.6647 -2.7351 1.6263
C C 6.5596 4.5459 -0.4119
C C 8.028 4.96 -0.5639
H H 8.4377 4.6666 -1.5354
H H 8.658 4.5317 0.2221
H H 8.1097 6.0481 -0.4915
C C 6.0583 5.0452 0.9555
H H 6.6162 4.5809 1.7746
H H 4.995 4.8308 1.1061
H H 6.1889 6.1291 1.0304
C C 5.7479 5.2197 -1.5334
H H 6.0875 4.8873 -2.5191
H H 5.868 6.3065 -1.4836
H H 4.6787 4.9986 -1.4544
C C 8.4746 -0.1426 -1.06
C C 9.4933 0.0502 0.0784
H H 10.369 -0.5844 -0.0896
H H 9.0599 -0.2191 1.0471
H H 9.844 1.0836 0.1437
C C 8.0959 -1.6274 -1.1182
H H 8.9936 -2.2273 -1.2908
H H 7.3994 -1.8399 -1.9366
H H 7.648 -1.9701 -0.1783
C C 9.124 0.2424 -2.4019
H H 9.9968 -0.3897 -2.5924
H H 9.4625 1.282 -2.4085
H H 8.4229 0.1121 -3.2323
N N -0.6836 2.8438 -0.0679
C C -0.6243 5.5876 0.037
C C -1.1634 3.5567 -1.1029
C C -0.1619 3.4503 1.0117
C C -0.1166 4.841 1.0895
C C -1.1523 4.9442 -1.0782
H H 0.2975 5.3181 1.9699
H H -1.5226 5.5205 -1.9166
H H -0.6058 6.6716 0.0777
N N -1.2927 1.4452 -2.2151
C C -2.7192 2.4066 -4.3594
C C -1.6253 2.7481 -2.2623
C C -1.6234 0.6108 -3.2127
C C -2.3522 1.0702 -4.3085
C C -2.3471 3.264 -3.3294
H H -2.6312 4.3084 -3.358
H H -3.2859 2.7864 -5.2029
H H -2.6055 0.3861 -5.1098
C C 0.3841 2.5431 2.0465
C C 1.5243 0.5342 3.6362
C C -0.3985 1.5116 2.5639
C C 1.7338 2.6088 2.4165
C C 2.2986 1.6162 3.1941
C C 0.1538 0.5219 3.3734
H H -1.4645 1.4879 2.3519
H H 2.3578 3.4156 2.0444
H H 3.3522 1.6352 3.4499
H H -0.488 -0.2505 3.7771
C C -1.1718 -0.7951 -3.0677
C C -0.3027 -3.4158 -2.603
C C 0.1891 -1.0842 -2.9343
C C -2.0924 -1.8464 -3.0087
C C -1.6638 -3.142 -2.773
C C 0.6295 -2.3829 -2.7066
H H 0.9155 -0.2808 -3.0091
H H -3.1524 -1.6444 -3.1325
H H -2.3662 -3.9662 -2.7174
H H 1.6849 -2.5895 -2.5668
O O 0.0221 -4.6943 -2.2961
C C 1.1994 -5.2923 -2.8399
H H 1.7211 -4.5986 -3.5043
H H 0.8646 -6.1494 -3.4328
C C 2.1368 -5.7924 -1.765
H H 1.5662 -6.3339 -0.9969
H H 2.8248 -6.5101 -2.2358
O O 2.8728 -4.7297 -1.1905
C C 4.0071 -5.195 -0.4842
H H 4.6124 -5.839 -1.1399
H H 3.7078 -5.7996 0.3852
C C 4.8584 -4.019 -0.0484
H H 4.8837 -3.2936 -0.8678
H H 5.8854 -4.3571 0.1372
O O 4.3659 -3.3347 1.0963
C C 4.8866 -3.8116 2.3313
H H 5.9842 -3.772 2.3034
H H 4.5825 -4.8514 2.5038
C C 4.3952 -2.9539 3.4743
H H 4.5747 -1.8915 3.2587
H H 4.981 -3.2203 4.3649
O O 3.0226 -3.2026 3.6931
C C 2.5049 -2.7207 4.9203
H H 1.9985 -3.5504 5.4271
H H 3.3058 -2.3627 5.577
C C 1.4968 -1.6164 4.69
H H 0.8021 -1.938 3.9075
H H 0.9314 -1.4132 5.6079
O O 2.1932 -0.4447 4.2817

#END

#######################################################################
# This is a modelled structure NOT a structure derived by XRD
#######################################################################

data_Co3_LS_Novo
_cell_length_a                   1
_cell_length_b                   1
_cell_length_c                   1
_cell_angle_alpha                90
_cell_angle_beta                 90
_cell_angle_gamma                90
_cell_volume                     1
loop_
_atom_site_label
_atom_site_type_symbol
_atom_site_fract_x
_atom_site_fract_y
_atom_site_fract_z
Co Co -0.812 0.5321 -0.3091
N N -0.4682 -1.2964 0.1859
C C 0.0222 -3.8868 0.865
C C 0.8033 -1.7103 0.2894
C C -1.5045 -2.1217 0.3893
C C -1.2919 -3.4479 0.7403
C C 1.0878 -3.0227 0.6325
H H -2.1252 -4.1188 0.9136
H H 2.1081 -3.3652 0.7351
H H 0.2234 -4.9145 1.1458
N N -1.2391 2.3207 -0.9237
C C -1.9272 4.8463 -1.791
C C -1.2646 3.3404 -0.0423
C C -1.5542 2.5266 -2.2085
C C -1.8905 3.7878 -2.6824
C C -1.6184 4.6198 -0.4581
H H -2.126 3.9276 -3.7315
H H -1.6614 5.4397 0.2448
H H -2.1956 5.8419 -2.1275
N N -0.6891 1.7312 1.6689
C C -0.4432 3.7007 3.617
C C -0.9086 3.0261 1.3669
C C -0.3339 1.4156 2.9227
C C -0.208 2.3735 3.926
C C -0.7909 4.0355 2.3174
H H 0.0831 2.0566 4.9179
H H -0.9532 5.0727 2.0585
H H -0.349 4.471 4.375
N N -2.6697 -0.1053 -0.1591
N N 1.1568 0.5723 -0.3473
C C 1.7283 -0.6112 0.02
C C -2.7722 -1.4207 0.1927
C C 3.0827 -0.4042 0.0335
C C -4.1124 -1.7039 0.2673
N N 3.2359 0.8868 -0.3462
N N -4.7258 -0.5384 -0.0524
N N -3.8436 0.4225 -0.311
N N 2.0603 1.4701 -0.5735
H H 3.9144 -1.031 0.3061
H H -4.6667 -2.5895 0.5333
C C -1.6118 1.345 -3.1388
H H -2.6574 1.0084 -3.22
H H -1.2917 1.6615 -4.1395
O O -0.7955 0.2903 -2.6775
C C 4.4657 1.6095 -0.5124
C C 6.8108 2.9536 -0.8082
C C 5.559 0.9358 -1.038
C C 4.5171 2.943 -0.137
C C 5.7119 3.6449 -0.2908
C C 6.7701 1.6097 -1.1875
H H 5.456 -0.0957 -1.3514
H H 3.6324 3.4129 0.2702
H H 7.7453 3.4906 -0.925
C C -6.1392 -0.2829 -0.1176
C C -8.8185 0.1761 -0.2113
C C -6.6275 0.8978 0.4076
C C -6.9595 -1.2457 -0.6975
C C -8.3315 -1.0253 -0.7467
C C -8.003 1.1492 0.361
H H -5.9419 1.6071 0.8553
H H -6.523 -2.14 -1.1247
H H -9.8853 0.3521 -0.2493
C C -0.7225 -0.7685 -3.6551
H H -1.7192 -1.2124 -3.7732
H H -0.4463 -0.3072 -4.6119
C C -0.0588 -0.0348 3.2478
H H 0.5403 -0.479 2.4489
H H -1.0116 -0.589 3.2953
O O 0.6167 -0.0994 4.4746
C C 0.8041 -1.4052 4.9962
H H 1.1407 -1.2427 6.0239
H H -0.1603 -1.9319 5.0459
C C 1.8103 -2.2392 4.2331
C C 3.6876 -3.8101 2.8494
C C 2.9573 -1.6695 3.6903
C C 1.6413 -3.6215 4.1132
C C 2.5657 -4.4018 3.4403
C C 3.8977 -2.4385 3.0034
H H 3.1263 -0.6033 3.8103
H H 0.7699 -4.0974 4.556
H H 2.4379 -5.4749 3.344
H H 4.7991 -1.9671 2.6288
C C 0.2797 -1.8111 -3.2635
C C 2.1531 -3.7614 -2.5119
C C 1.6405 -1.5165 -3.2245
C C -0.1223 -3.1208 -2.9834
C C 0.7978 -4.0891 -2.6227
C C 2.5777 -2.4739 -2.8491
H H 1.9804 -0.5184 -3.4879
H H -1.1738 -3.3869 -3.0523
H H 0.4924 -5.1046 -2.3957
H H 3.631 -2.2193 -2.8396
O O 2.9638 -4.7398 -2.0497
O O 4.474 -4.6432 2.1233
C C 4.251 -4.3965 -1.5462
H H 4.1712 -3.4515 -0.9916
H H 4.9525 -4.237 -2.3743
C C 4.7078 -5.5267 -0.6346
H H 4.9713 -6.3946 -1.2457
H H 3.8594 -5.825 -0.0123
C C 5.8858 -5.1584 0.275
H H 6.241 -6.0651 0.7731
H H 6.7303 -4.7741 -0.31
C C 5.5421 -4.1266 1.3418
H H 6.4078 -3.9195 1.9816
H H 5.2368 -3.1777 0.8804
C C -8.5492 2.4572 0.9457
C C -7.9028 3.6473 0.2132
H H -8.1329 3.6238 -0.8566
H H -6.8138 3.655 0.3249
H H -8.2835 4.5893 0.6199
C C -10.0712 2.5703 0.7982
H H -10.3842 2.5547 -0.2505
H H -10.4088 3.5186 1.2256
H H -10.5953 1.7694 1.3289
C C -9.3059 -2.0326 -1.3669
C C -10.0612 -1.362 -2.5292
H H -10.7595 -2.0731 -2.981
H H -9.3702 -1.0247 -3.3083
H H -10.6421 -0.4972 -2.1968
C C -10.3129 -2.4885 -0.2946
H H -11.0212 -3.2023 -0.726
H H -10.8917 -1.6522 0.1069
H H -9.8054 -2.9791 0.5421
C C -8.5875 -3.273 -1.9115
H H -9.3209 -3.9612 -2.34
H H -8.0544 -3.8165 -1.1238
H H -7.8769 -3.0198 -2.7057
C C -8.2016 2.5262 2.444
H H -8.6495 1.6913 2.9916
H H -8.584 3.4563 2.8754
H H -7.1209 2.5019 2.6165
C C 5.8512 5.1222 0.0947
C C 6.2601 5.9339 -1.1482
H H 5.5077 5.8525 -1.9391
H H 7.2169 5.6007 -1.5593
H H 6.3647 6.9916 -0.8874
C C 4.5404 5.7029 0.6388
H H 3.7343 5.6542 -0.1012
H H 4.6871 6.7558 0.8947
H H 4.2121 5.1883 1.5482
C C 8.0227 0.9335 -1.7569
C C 8.4583 1.6653 -3.0395
H H 9.3551 1.1955 -3.4549
H H 8.6946 2.7159 -2.85
H H 7.6731 1.6294 -3.8013
C C 7.7773 -0.5401 -2.1036
H H 8.6976 -0.9812 -2.4956
H H 7.0071 -0.6575 -2.8738
H H 7.4857 -1.1236 -1.2229
C C 9.1545 1.002 -0.7153
H H 10.0558 0.5216 -1.108
H H 8.8732 0.4896 0.2104
H H 9.4157 2.033 -0.4617
C C 6.9319 5.266 1.1818
H H 7.9076 4.9097 0.8402
H H 6.6648 4.7037 2.0823
H H 7.0452 6.3181 1.4609

#END

#######################################################################
# This is a modelled structure NOT a structure derived by XRD
#######################################################################

data_Co3_HS_Novo
_cell_length_a                   1
_cell_length_b                   1
_cell_length_c                   1
_cell_angle_alpha                90
_cell_angle_beta                 90
_cell_angle_gamma                90
_cell_volume                     1
loop_
_atom_site_label
_atom_site_type_symbol
_atom_site_fract_x
_atom_site_fract_y
_atom_site_fract_z
Co Co -0.7806 0.8112 -0.4385
N N -0.4708 -1.1809 0.1691
C C -0.0505 -3.77 0.9431
C C 0.7833 -1.6344 0.291
C C -1.522 -1.9724 0.411
C C -1.3487 -3.2932 0.8072
C C 1.0345 -2.9422 0.6797
H H -2.202 -3.9299 1.0103
H H 2.0457 -3.3083 0.7898
H H 0.1211 -4.7937 1.2572
N N -2.7899 0.0243 -0.1279
N N 1.3391 0.6191 -0.3982
C C 1.7834 -0.6044 -0.001
C C -2.8068 -1.2903 0.2277
C C 3.1526 -0.534 0.0393
C C -4.1253 -1.6574 0.3383
N N 3.4439 0.7271 -0.3553
N N -4.819 -0.5352 0.0309
N N -4.0014 0.4751 -0.2508
N N 2.3362 1.4187 -0.6165
H H 3.9102 -1.2343 0.3445
H H -4.6158 -2.5747 0.621
C C 4.7415 1.3247 -0.4981
C C 7.2105 2.4378 -0.7486
C C 5.784 0.5376 -0.9666
C C 4.9055 2.6586 -0.1579
C C 6.1647 3.2428 -0.2892
C C 7.0567 1.0926 -1.0924
H H 5.596 -0.4893 -1.2546
H H 4.0552 3.2199 0.204
H H 8.1941 2.8824 -0.8479
C C -6.2458 -0.3684 -0.0048
C C -8.9513 -0.0756 -0.0448
C C -6.7932 0.8038 0.4803
C C -7.0212 -1.4032 -0.519
C C -8.4048 -1.2688 -0.5392
C C -8.1823 0.97 0.4598
H H -6.1413 1.5731 0.8758
H H -6.5424 -2.2883 -0.9194
H H -10.0275 0.034 -0.0607
C C -8.7933 2.2704 0.9951
C C -8.2503 3.457 0.178
H H -8.5173 3.3621 -0.8792
H H -7.1606 3.5365 0.2455
H H -8.6747 4.3945 0.5506
C C -10.3233 2.2785 0.8963
H H -10.6678 2.1868 -0.1386
H H -10.7086 3.225 1.2857
H H -10.7762 1.4751 1.4855
C C -9.3305 -2.361 -1.0861
C C -10.1514 -1.7938 -2.2589
H H -10.8153 -2.5661 -2.6593
H H -9.4999 -1.4538 -3.0702
H H -10.7761 -0.95 -1.9528
C C -10.2826 -2.8237 0.0322
H H -10.9532 -3.6021 -0.3444
H H -10.9047 -2.0058 0.406
H H -9.7262 -3.2375 0.8793
C C -8.551 -3.5812 -1.5904
H H -9.2507 -4.3321 -1.9669
H H -7.9675 -4.053 -0.7922
H H -7.8754 -3.3246 -2.4136
C C -8.4033 2.4442 2.4744
H H -8.7772 1.6136 3.0809
H H -8.8327 3.37 2.8694
H H -7.3185 2.4993 2.61
C C 6.4275 4.7128 0.0571
C C 6.9393 5.4443 -1.1974
H H 6.2024 5.4055 -2.0059
H H 7.8721 5.0134 -1.572
H H 7.1327 6.4961 -0.9652
C C 5.1613 5.426 0.5463
H H 4.3738 5.4279 -0.2148
H H 5.3968 6.4689 0.7761
H H 4.763 4.9721 1.4601
C C 8.2586 0.2883 -1.6014
C C 8.7973 0.9375 -2.8895
H H 9.6578 0.3737 -3.2626
H H 9.1254 1.9669 -2.7216
H H 8.0346 0.9514 -3.6744
C C 7.8908 -1.1672 -1.9148
H H 8.7789 -1.7013 -2.2632
H H 7.1373 -1.2386 -2.7069
H H 7.5202 -1.6945 -1.0282
C C 9.3613 0.2856 -0.527
H H 10.2284 -0.2807 -0.8809
H H 9.01 -0.1771 0.401
H H 9.7038 1.2961 -0.2886
C C 7.4889 4.7945 1.1693
H H 8.4383 4.3455 0.8646
H H 7.1512 4.2843 2.077
H H 7.6864 5.8407 1.4226
N N -1.4045 2.6152 -1.1842
C C -2.4298 4.9923 -2.108
C C -1.4543 3.6749 -0.36
C C -1.8419 2.7071 -2.4394
C C -2.359 3.8925 -2.9474
C C -1.9764 4.886 -0.799
H H -2.6994 3.9465 -3.9756
H H -2.0438 5.7398 -0.1387
H H -2.8346 5.9322 -2.4678
N N -0.6235 2.1849 1.3554
C C -0.3165 4.2677 3.1782
C C -0.9404 3.454 1.0157
C C -0.1728 1.9493 2.5995
C C -0.0103 2.9678 3.5354
C C -0.7897 4.5157 1.8991
H H 0.362 2.7143 4.518
H H -1.0239 5.5275 1.5972
H H -0.1897 5.0811 3.8846
C C -1.7907 1.4654 -3.2857
H H -2.7987 1.0343 -3.3695
H H -1.4639 1.7383 -4.2959
O O -0.902 0.5024 -2.7374
C C -0.5326 -0.4523 -3.7741
H H -1.4621 -0.8467 -4.2004
H H -0.0145 0.1168 -4.554
C C 0.142 0.5265 3.0058
H H 0.6933 0.027 2.2064
H H -0.804 -0.0224 3.1491
O O 0.8863 0.5523 4.1939
C C 0.9776 -0.6817 4.8916
H H 1.3765 -0.4087 5.8725
H H -0.0284 -1.0974 5.0484
C C 1.8637 -1.7092 4.2236
C C 3.5056 -3.6265 2.9874
C C 3.0729 -1.345 3.6399
C C 1.5186 -3.0635 4.2328
C C 2.3274 -4.014 3.634
C C 3.899 -2.2877 3.0278
H H 3.3803 -0.3034 3.6626
H H 0.5971 -3.3806 4.7143
H H 2.0588 -5.0652 3.6316
H H 4.8504 -1.9732 2.6144
C C 0.3262 -1.573 -3.2843
C C 1.9332 -3.7018 -2.4099
C C 1.7119 -1.4483 -3.2333
C C -0.2389 -2.8127 -2.9582
C C 0.5475 -3.8656 -2.5338
C C 2.5194 -2.4966 -2.8002
H H 2.1785 -0.5156 -3.5392
H H -1.313 -2.9533 -3.047
H H 0.1174 -4.8257 -2.2718
H H 3.5958 -2.3734 -2.7859
O O 2.6048 -4.7493 -1.8831
O O 4.1562 -4.6103 2.3153
C C 3.9271 -4.5568 -1.3875
H H 3.98 -3.5765 -0.8953
H H 4.6446 -4.551 -2.217
C C 4.218 -5.6801 -0.4015
H H 4.3448 -6.615 -0.9545
H H 3.3391 -5.8095 0.2369
C C 5.4447 -5.4354 0.4859
H H 5.6659 -6.3533 1.038
H H 6.3315 -5.2169 -0.1214
C C 5.2701 -4.3016 1.4882
H H 6.1693 -4.1805 2.1032
H H 5.0941 -3.35 0.9692

#END
