# Supplementary material for: Rotaxane CoII Complexes as Field‐Induced Single‐Ion Magnets
Source: Angew Chem Int Ed Engl. 2021 Jun 14;60(29):16051–8. doi: 10.1002/anie.202103596 (PMC8361961; doi:10.1002/anie.202103596)
Supplement: Supplementary file 1 — Supplementary [file ANIE-60-16051-s001.zip › Models_from_xray.cif]

#######################################################################
# This is a modelled structure NOT a structure derived by XRD
#######################################################################

data_Co1_LS_fromXray
_cell_length_a                   1
_cell_length_b                   1
_cell_length_c                   1
_cell_angle_alpha                90
_cell_angle_beta                 90
_cell_angle_gamma                90
_cell_volume                     1
loop_
_atom_site_label
_atom_site_type_symbol
_atom_site_fract_x
_atom_site_fract_y
_atom_site_fract_z
H H -5.3935 -2.44531 -1.34847
C C -5.70674 -3.98842 0.871408
H H -5.54415 -4.74459 1.64416
H H -6.78625 -3.8555 0.759843
C C -4.18972 -2.66038 2.22876
C C -3.28672 -3.69329 2.47745
H H -3.39367 -4.65929 1.99767
C C -2.23507 -3.48695 3.36843
H H -1.55547 -4.31205 3.56474
C C -2.04278 -2.26431 4.01188
C C -2.96929 -1.25087 3.75676
H H -2.86898 -0.295034 4.26363
C C -4.03392 -1.44182 2.88989
H H -4.75973 -0.654099 2.72152
C C -0.892489 -2.0369 4.96903
H H -0.993852 -2.70355 5.83317
H H -0.964832 -1.01872 5.36583
C C 0.498887 -2.26943 4.35618
H H 1.26558 -2.12983 5.12615
H H 0.578464 -3.32067 4.05967
C C 0.816157 -1.43153 3.11474
H H -0.003977 -1.54308 2.40137
H H 1.70572 -1.84966 2.62664
C C 1.06868 0.047087 3.29345
C C 1.26432 0.630899 4.5437
C C 1.52674 1.98824 4.63087
C C 1.59152 2.74157 3.46902
H H 1.79129 3.80326 3.52345
C C 1.39186 2.10445 2.24948
C C 1.72771 -2.49247 -0.264037
C C 1.56066 -3.85562 -0.4535
C C 0.258772 -4.35008 -0.523677
C C -0.836636 -3.49964 -0.419779
H H -1.8464 -3.86799 -0.54401
C C -0.596866 -2.14638 -0.214458
C C -1.55249 -1.04643 -0.117488
C C -2.91106 -0.871814 -0.155852
H H -3.72865 -1.56793 -0.227535
N N 1.13566 0.785282 2.17148
N N 0.661048 -1.69007 -0.120325
N N -1.00397 0.199053 -0.01141
O O -5.21961 -2.72087 1.32732
Co Co 0.936579 0.213185 0.058463
H H -8.91939 -0.569363 2.03094
H H -7.19088 -0.865844 1.84219
H H -7.75793 0.646406 2.57816
C C -5.49071 -3.50071 -1.6267
C C -5.08096 -4.39903 -0.45656
C C 1.43735 2.84286 0.959662
C C 2.96545 -1.71379 -0.229425
H H 2.41456 -4.51343 -0.564579
H H 0.098804 -5.41057 -0.686736
N N -3.08808 0.467847 -0.072125
N N -1.92359 1.10749 0.019298
C C -7.96303 -0.091764 1.79619
H H -6.55343 -3.6576 -1.84845
C C -4.70253 -3.7642 -2.90429
H H -3.9902 -4.40737 -0.353323
H H -5.37835 -5.43269 -0.670603
N N 1.18922 2.11634 -0.14897
C C 1.70659 4.20085 0.864133
C C 4.31529 -1.94731 -0.292528
N N 2.80838 -0.359434 -0.126023
C C -4.32027 1.21132 -0.118951
C C -8.03721 0.574567 0.409773
H H -4.75503 -4.82443 -3.16818
O O -3.30688 -3.48134 -2.75546
H H -5.10772 -3.19183 -3.74381
C C 1.16664 2.68189 -1.36638
H H 1.91174 4.79229 1.74598
C C 1.71568 4.801 -0.388717
H H 4.9072 -2.84648 -0.351154
N N 4.87839 -0.715655 -0.228826
N N 3.95839 0.237801 -0.129254
C C -5.513 0.565792 0.157703
C C -4.26441 2.56218 -0.451079
C C -6.71303 1.28769 0.106896
C C -8.2814 -0.504919 -0.660597
C C -9.23026 1.53812 0.403329
C C -2.7997 -2.29926 -3.21507
C C 0.824397 1.82269 -2.5587
C C 1.43928 4.0403 -1.51125
H H 1.93462 5.85933 -0.482633
C C 6.27881 -0.391039 -0.267472
H H -5.52541 -0.482144 0.434069
C C -5.44075 3.2995 -0.501864
H H -3.30696 3.01742 -0.658169
C C -6.64485 2.63809 -0.221052
H H -7.48197 -1.25279 -0.668424
H H -9.22308 -1.02642 -0.462045
H H -8.34495 -0.063613 -1.66034
H H -9.37705 2.00584 -0.575177
H H -10.1444 0.986591 0.639618
H H -9.12133 2.32828 1.15288
C C -3.52887 -1.11545 -3.33032
C C -1.44324 -2.2971 -3.54145
H H 0.690131 0.779819 -2.24472
C C -0.440778 2.29457 -3.29398
H H 1.67068 1.82745 -3.25649
H H 1.43505 4.48671 -2.4988
C C 7.09177 -1.08086 -1.14754
C C 6.75884 0.595984 0.585918
C C -5.45796 4.79173 -0.852017
H H -7.56227 3.20993 -0.26012
H H -4.59013 -1.08896 -3.10995
C C -2.88666 0.053 -3.73061
H H -0.899643 -3.23469 -3.50243
C C -0.818955 -1.12099 -3.93604
C C -0.857538 1.37166 -4.45417
H H -1.2665 2.38086 -2.57845
H H -0.263998 3.29943 -3.69195
H H 6.66478 -1.8186 -1.81836
C C 8.46068 -0.792666 -1.18738
C C 8.11275 0.909064 0.558309
H H 6.07341 1.09601 1.25668
C C -6.05519 5.58179 0.327021
C C -4.0525 5.33683 -1.13258
C C -6.32047 5.0123 -2.10814
H H -3.47259 0.964195 -3.81926
C C -1.52324 0.082706 -4.02653
H H 0.231131 -1.14941 -4.21695
H H 0.019681 1.15085 -5.07362
H H -1.54781 1.92947 -5.09489
C C 9.36567 -1.55774 -2.16049
C C 8.93279 0.198496 -0.331208
C C 8.72579 1.98574 1.46028
H H -7.07942 5.27151 0.551138
H H -5.45753 5.44896 1.23447
H H -6.07909 6.64994 0.08982
H H -3.39469 5.23687 -0.262586
H H -3.58203 4.83477 -1.9851
H H -4.11618 6.40122 -1.37504
H H -7.35401 4.68853 -1.95845
H H -5.91732 4.46432 -2.96597
H H -6.34286 6.07559 -2.36628
C C 9.31528 -3.05893 -1.82199
C C 8.86696 -1.33857 -3.60067
C C 10.8252 -1.09472 -2.0818
H H 9.98764 0.438209 -0.350911
C C 9.8178 1.35389 2.34269
C C 7.68182 2.63406 2.37744
H H 8.30235 -3.46543 -1.90861
H H 9.9541 -3.62101 -2.50991
H H 9.6693 -3.24622 -0.803448
H H 9.50922 -1.87618 -4.30473
H H 7.84532 -1.70437 -3.74482
H H 8.88662 -0.277618 -3.86832
H H 10.9338 -0.036816 -2.34078
H H 11.427 -1.66785 -2.79234
H H 11.2538 -1.2551 -1.08761
H H 10.6255 0.918498 1.74814
H H 9.40496 0.564776 2.97909
H H 10.2615 2.11509 2.99176
H H 7.22239 1.90499 3.05358
H H 6.88893 3.13026 1.80738
H H 8.1643 3.3948 2.99718
C C 9.34725 3.08643 0.580882
H H 10.1384 2.69677 -0.065616
H H 8.59189 3.556 -0.057393
H H 9.78985 3.86427 1.21076
H H 1.67969 2.45831 5.59658
H H 1.21376 0.025776 5.43947

#END

#######################################################################
# This is a modelled structure NOT a structure derived by XRD
#######################################################################

data_Co1_HS_fromXray
_cell_length_a                   1
_cell_length_b                   1
_cell_length_c                   1
_cell_angle_alpha                90
_cell_angle_beta                 90
_cell_angle_gamma                90
_cell_volume                     1
loop_
_atom_site_label
_atom_site_type_symbol
_atom_site_fract_x
_atom_site_fract_y
_atom_site_fract_z
H H -5.36034 -2.84638 -0.683818
C C -5.20279 -4.07801 1.74885
H H -4.81846 -4.6743 2.58071
H H -6.29483 -4.12212 1.78591
C C -3.805 -2.33545 2.72213
C C -2.72136 -3.15827 3.02465
H H -2.69238 -4.18999 2.69283
C C -1.66179 -2.65375 3.77849
H H -0.842742 -3.32396 4.02522
C C -1.63862 -1.33293 4.22764
C C -2.73758 -0.529892 3.91179
H H -2.76817 0.49699 4.26563
C C -3.81059 -1.01855 3.18393
H H -4.66788 -0.389609 2.97268
C C -0.508939 -0.782082 5.07544
H H -0.548263 -1.23626 6.07264
H H -0.680588 0.289135 5.22985
C C 0.90244 -1.00936 4.51371
H H 1.64486 -0.655152 5.23695
H H 1.08159 -2.08573 4.42595
C C 1.15961 -0.397407 3.13438
H H 0.339305 -0.691868 2.47077
H H 2.07004 -0.84382 2.71314
C C 1.32904 1.1015 3.03206
C C 1.55323 1.93537 4.12288
C C 1.75332 3.29176 3.91113
C C 1.72638 3.79916 2.61972
H H 1.87333 4.85739 2.44939
C C 1.49293 2.9247 1.56574
C C 1.79482 -2.35315 -0.21173
C C 1.65664 -3.72944 -0.317472
C C 0.36729 -4.2556 -0.340123
C C -0.741184 -3.42114 -0.258998
H H -1.74438 -3.81791 -0.345504
C C -0.525513 -2.05275 -0.137557
C C -1.55029 -1.00758 -0.065423
C C -2.92113 -0.976224 -0.076458
H H -3.66461 -1.75225 -0.09067
N N 1.29991 1.61135 1.78755
N N 0.719703 -1.55816 -0.111325
N N -1.13049 0.287962 -0.025264
O O -4.87549 -2.69834 1.94869
Co Co 0.960532 0.510516 0.058926
H H -8.81554 -0.900233 2.55401
H H -7.07733 -1.05569 2.2949
H H -7.75932 0.48761 2.84454
C C -5.36464 -3.93569 -0.798912
C C -4.69545 -4.5995 0.408519
C C 1.41095 3.36324 0.146499
C C 3.05135 -1.59965 -0.204279
H H 2.52438 -4.37409 -0.39472
H H 0.226235 -5.32675 -0.439387
N N -3.23658 0.33971 -0.055895
N N -2.14322 1.0967 -0.017152
C C -7.92721 -0.3742 2.19055
H H -6.42155 -4.22775 -0.830776
C C -4.74302 -4.31102 -2.14025
H H -3.60947 -4.46573 0.362165
H H -4.87403 -5.68107 0.374126
N N 1.06183 2.40935 -0.744645
C C 1.64931 4.66677 -0.258861
C C 4.38403 -1.92086 -0.270262
N N 2.97568 -0.241576 -0.10579
C C -4.53747 0.950258 -0.127299
C C -8.14226 0.07122 0.732239
H H -4.74303 -5.3976 -2.26421
O O -3.369 -3.92539 -2.24276
H H -5.31142 -3.88154 -2.97056
C C 0.889768 2.70681 -2.04104
H H 1.94153 5.42994 0.450162
C C 1.51548 4.98355 -1.60662
H H 4.91719 -2.85622 -0.325123
N N 5.02534 -0.728397 -0.213273
N N 4.16553 0.279347 -0.113716
C C -5.64482 0.247168 0.314428
C C -4.6317 2.23642 -0.652124
C C -6.91114 0.843511 0.240558
C C -8.34329 -1.17064 -0.155152
C C -9.42061 0.915966 0.672365
C C -3.01713 -2.76452 -2.87225
C C 0.413221 1.63123 -2.98798
C C 1.1248 4.00362 -2.50096
H H 1.71075 5.99413 -1.94937
C C 6.44357 -0.495723 -0.242404
H H -5.5333 -0.743282 0.740419
C C -5.87589 2.84905 -0.732619
H H -3.73414 2.73846 -0.983307
C C -6.99255 2.1307 -0.281685
H H -7.48134 -1.84369 -0.109646
H H -9.22165 -1.73327 0.17679
H H -8.49997 -0.888115 -1.20112
H H -9.66737 1.21805 -0.350188
H H -10.2626 0.328788 1.04922
H H -9.34535 1.81556 1.29125
C C -3.85015 -1.65715 -3.03039
C C -1.69998 -2.69567 -3.32855
H H 0.392883 0.660665 -2.47934
C C -0.977916 1.94177 -3.56956
H H 1.13283 1.53947 -3.81055
H H 1.00288 4.23036 -3.55393
C C 7.22074 -1.25297 -1.09907
C C 6.97858 0.469624 0.603149
C C -6.05954 4.26312 -1.29458
H H -7.96233 2.60606 -0.34263
H H -4.88744 -1.68609 -2.71567
C C -3.34011 -0.487136 -3.58868
H H -1.0801 -3.58238 -3.25685
C C -1.20853 -1.51984 -3.87744
C C -1.48468 0.906179 -4.59219
H H -1.69901 2.03679 -2.74955
H H -0.936812 2.91852 -4.06357
H H 6.75398 -1.96809 -1.76787
C C 8.6073 -1.06435 -1.11702
C C 8.35144 0.686294 0.595179
H H 6.31887 1.02764 1.25347
C C -6.67598 5.1645 -0.208883
C C -4.73109 4.88675 -1.73885
C C -6.99983 4.21057 -2.5127
H H -4.00389 0.365909 -3.70293
C C -2.01157 -0.382661 -4.00167
H H -0.186558 -1.49717 -4.24779
H H -0.683486 0.686356 -5.30772
H H -2.2849 1.37813 -5.17111
C C 9.47096 -1.90042 -2.06908
C C 9.13465 -0.096876 -0.266026
C C 9.02326 1.73018 1.49428
H H -7.65457 4.80226 0.117662
H H -6.02773 5.22224 0.67129
H H -6.8129 6.17885 -0.596375
H H -4.02562 4.98064 -0.906388
H H -4.25382 4.30693 -2.53648
H H -4.91287 5.89166 -2.12991
H H -7.98667 3.8181 -2.25271
H H -6.58529 3.57946 -3.30554
H H -7.14258 5.21605 -2.92055
C C 9.24942 -3.3964 -1.78012
C C 9.06256 -1.59214 -3.5214
C C 10.9661 -1.5991 -1.9126
H H 10.2046 0.064133 -0.267068
C C 10.0241 1.02796 2.43019
C C 8.00737 2.48821 2.35701
H H 8.20812 -3.69697 -1.93522
H H 9.86632 -4.00274 -2.45012
H H 9.52469 -3.64559 -0.750556
H H 9.66671 -2.18473 -4.21521
H H 8.01143 -1.83111 -3.71197
H H 9.216 -0.534682 -3.75787
H H 11.2029 -0.557824 -2.1522
H H 11.5377 -2.22841 -2.60023
H H 11.3227 -1.8126 -0.899974
H H 10.8066 0.503644 1.87496
H H 9.5199 0.298091 3.07165
H H 10.5144 1.7638 3.07506
H H 7.46586 1.81865 3.03377
H H 7.27888 3.03216 1.7461
H H 8.53078 3.22282 2.9752
C C 9.76898 2.7516 0.615955
H H 10.5469 2.28004 0.009416
H H 9.08098 3.26781 -0.061185
H H 10.2535 3.50398 1.24598
H H 1.92823 3.95559 4.75124
H H 1.57293 1.52789 5.12549

#END

#######################################################################
# This is a modelled structure NOT a structure derived by XRD
#######################################################################

data_Co2_LS_fromXray
_cell_length_a                   1
_cell_length_b                   1
_cell_length_c                   1
_cell_angle_alpha                90
_cell_angle_beta                 90
_cell_angle_gamma                90
_cell_volume                     1
loop_
_atom_site_label
_atom_site_type_symbol
_atom_site_fract_x
_atom_site_fract_y
_atom_site_fract_z
C C 1.27754 2.03151 -0.440275
C C 1.13537 3.40039 -0.611407
C C -0.153778 3.91867 -0.674344
C C -1.26437 3.09281 -0.524957
H H -2.25452 3.52968 -0.548218
C C -1.04523 1.7358 -0.350269
C C -2.02435 0.666809 -0.16592
C C -3.3888 0.543912 -0.117633
H H -4.1937 1.25752 -0.183799
N N 0.20057 1.24016 -0.338786
N N -1.51233 -0.584959 0.017367
Co Co 0.457921 -0.652938 -0.065915
H H -8.94787 0.144656 -2.85487
H H -7.73997 0.796361 -1.74907
C C 2.50649 1.24623 -0.356049
H H 2.00387 4.04168 -0.707323
H H -0.318343 4.97232 -0.862283
N N -3.60601 -0.779562 0.08239
N N -2.46274 -1.45432 0.160114
C C -8.05444 -0.109896 -2.27834
C C 3.85914 1.46141 -0.41908
N N 2.33355 -0.094081 -0.167384
C C -4.86989 -1.45132 0.210028
C C -8.37756 -1.25507 -1.31108
H H 4.46047 2.34101 -0.582693
N N 4.40766 0.23193 -0.256929
N N 3.47578 -0.702748 -0.103926
C C -5.923 -1.0348 -0.591796
C C -4.9901 -2.47904 1.13298
C C -7.16407 -1.65735 -0.464993
C C -9.51419 -0.794716 -0.379818
C C -8.84771 -2.46656 -2.13668
C C 5.80472 -0.106347 -0.244265
H H -5.7674 -0.250982 -1.32256
C C -6.21687 -3.12692 1.27014
H H -4.13392 -2.75702 1.73224
C C -7.27498 -2.69104 0.468045
H H -9.21028 0.069823 0.219051
H H -10.3895 -0.506912 -0.970189
H H -9.82607 -1.58589 0.307398
H H -9.14414 -3.3054 -1.50097
H H -9.71457 -2.19215 -2.74562
H H -8.05837 -2.81716 -2.80923
C C 6.6798 0.725567 0.428958
C C 6.2218 -1.24633 -0.922167
C C -6.43338 -4.27389 2.26376
H H -8.23457 -3.18413 0.573797
H H 6.30279 1.58608 0.971275
C C 8.04758 0.429132 0.428254
C C 7.57367 -1.56959 -0.929012
H H 5.48951 -1.85345 -1.43691
C C -6.87095 -5.53428 1.49524
C C -5.15885 -4.60738 3.04857
C C -7.53028 -3.87698 3.26865
C C 9.01977 1.35104 1.17426
C C 8.4566 -0.714402 -0.252368
C C 8.11869 -2.80504 -1.65429
H H -7.80582 -5.37886 0.949649
H H -6.10756 -5.84214 0.773606
H H -7.03089 -6.3619 2.19309
H H -4.34346 -4.92341 2.3891
H H -4.81349 -3.75907 3.64909
H H -5.36051 -5.43238 3.73723
H H -8.48425 -3.67117 2.77519
H H -7.24456 -2.98426 3.83408
H H -7.69749 -4.68996 3.9819
C C 8.92392 2.77134 0.587712
C C 8.64227 1.38521 2.66667
C C 10.4739 0.87958 1.05597
H H 9.5101 -0.960679 -0.261926
C C 9.12235 -2.36023 -2.73387
C C 7.00687 -3.61293 -2.33369
H H 7.91817 3.1917 0.689927
H H 9.61319 3.44092 1.11096
H H 9.18753 2.77864 -0.474478
H H 9.3279 2.041 3.21187
H H 7.62785 1.76441 2.82667
H H 8.70364 0.387437 3.11218
H H 10.6194 -0.114757 1.48954
H H 11.1253 1.57001 1.59866
H H 10.8146 0.858362 0.016052
H H 9.9701 -1.81717 -2.30717
H H 8.64472 -1.71049 -3.47412
H H 9.52129 -3.23408 -3.25814
H H 6.48336 -3.02724 -3.09679
H H 6.27103 -3.98199 -1.61106
H H 7.44163 -4.48343 -2.83252
C C 8.82804 -3.7185 -0.637712
H H 9.66621 -3.21508 -0.14813
H H 8.13655 -4.05514 0.141417
H H 9.22582 -4.60373 -1.14342
C C -0.144501 -1.54377 -3.18464
C C -0.34725 -2.51997 -4.16275
C C -0.059101 -3.84284 -3.87508
C C 0.415862 -4.1665 -2.61195
H H 0.61365 -5.19852 -2.35212
C C 0.599961 -3.14843 -1.68397
N N 0.334497 -1.85853 -1.96946
C C 1.05283 -3.42991 -0.297323
N N 0.892586 -2.4267 0.581169
C C 1.62548 -4.63113 0.103496
C C 1.27605 -2.54861 1.86593
H H 1.77784 -5.43602 -0.603716
C C 2.02999 -4.77715 1.42441
C C 1.85528 -3.73029 2.3175
H H 2.48143 -5.7072 1.75337
H H 2.15103 -3.81806 3.35615
C C -0.511497 -0.131083 -3.46267
C C -1.84197 0.1986 -3.7094
C C 0.442517 0.891854 -3.49416
H H -2.59135 -0.587074 -3.74537
H H 1.49341 0.649066 -3.36669
C C -2.24259 1.52169 -3.87747
C C 0.061618 2.20755 -3.68096
H H -3.28762 1.739 -4.05915
H H 0.791302 3.00889 -3.7011
C C -1.29285 2.54141 -3.80611
H H -0.721952 -2.2256 -5.13605
H H -0.210296 -4.61698 -4.61984
O O -1.57253 3.86517 -3.81557
C C -2.92537 4.29597 -3.7486
C C -2.97902 5.6791 -3.1402
O O -2.61788 5.60051 -1.77391
C C 1.06533 -1.36047 2.72866
C C 2.1404 -0.715184 3.35359
H H 3.14559 -1.11174 3.24542
C C 0.646322 0.968117 4.23883
C C -0.218246 -0.836852 2.90373
H H -1.06724 -1.35366 2.47048
C C -0.43659 0.317871 3.6461
H H -1.43354 0.729068 3.72866
O O 0.561762 2.10729 4.96035
C C -3.15252 6.64382 -0.979295
H H -4.24557 6.54868 -0.917163
H H -2.91923 7.62552 -1.41445
C C -2.54611 6.57407 0.403236
C C -0.673124 2.52275 5.53901
H H -0.408829 2.94251 6.51303
H H -1.33088 1.66409 5.7027
C C -1.37876 3.59199 4.73077
H H -0.680497 4.41647 4.53141
O O -2.90119 5.35046 1.01166
C C -2.1853 5.08711 2.20013
O O -1.86811 3.03767 3.52713
H H -2.20827 3.987 5.33702
H H -3.36401 4.30587 -4.75336
H H -3.50937 3.62061 -3.11466
C C 1.93419 0.433568 4.09631
H H 2.75802 0.939953 4.58687
H H -2.31275 6.36669 -3.67747
C C -2.80052 3.83881 2.83458
H H -2.90734 7.42333 1.00096
H H -1.12575 4.88708 1.97678
H H -2.23004 5.95328 2.87513
H H -4.00804 6.0496 -3.24548
H H -7.27328 -0.387036 -2.99458
H H -1.4517 6.66261 0.329265
H H -3.64123 4.10648 3.48946
H H -3.18974 3.21326 2.0271

#END

#######################################################################
# This is a modelled structure NOT a structure derived by XRD
#######################################################################

data_Co2_HS_fromXray
_cell_length_a                   1
_cell_length_b                   1
_cell_length_c                   1
_cell_angle_alpha                90
_cell_angle_beta                 90
_cell_angle_gamma                90
_cell_volume                     1
loop_
_atom_site_label
_atom_site_type_symbol
_atom_site_fract_x
_atom_site_fract_y
_atom_site_fract_z
C C 1.62207 -2.01795 0.833625
C C 1.46269 -3.31831 1.29182
C C 0.172153 -3.83531 1.36577
C C -0.922457 -3.05587 1.0117
H H -1.93896 -3.43545 1.03525
C C -0.680284 -1.75492 0.584622
C C -1.70299 -0.783438 0.204167
C C -3.07058 -0.769345 0.274016
H H -3.76478 -1.50202 0.657466
N N 0.564431 -1.27239 0.485783
N N -1.31161 0.405669 -0.332913
Co Co 0.80096 0.634646 -0.355738
H H -8.80604 -1.04663 2.40387
H H -7.52888 -1.56994 1.30033
C C 2.88855 -1.30109 0.680029
H H 2.32097 -3.91632 1.57526
H H 0.022555 -4.85622 1.70082
N N -3.41915 0.43587 -0.237869
N N -2.3473 1.14 -0.599526
C C -7.91502 -0.713192 1.86443
C C 4.21001 -1.58897 0.917141
N N 2.83747 -0.025056 0.208315
C C -4.74056 0.965197 -0.431549
C C -8.28083 0.452289 0.938275
H H 4.71802 -2.45105 1.31811
N N 4.87245 -0.46216 0.562629
N N 4.03198 0.476163 0.132518
C C -5.78139 0.468561 0.343584
C C -4.93075 1.93997 -1.40047
C C -7.07376 0.954501 0.136685
C C -9.37675 -0.036752 -0.026538
C C -8.8324 1.60459 1.79751
C C 6.28732 -0.221042 0.621887
H H -5.58008 -0.269719 1.11068
C C -6.20799 2.45774 -1.60676
H H -4.08436 2.27999 -1.97986
C C -7.25036 1.94602 -0.830298
H H -9.01116 -0.850467 -0.661082
H H -10.2357 -0.408452 0.540545
H H -9.73786 0.761119 -0.680265
H H -9.14614 2.45359 1.18382
H H -9.70334 1.26856 2.36897
H H -8.07944 1.96469 2.50636
C C 7.14944 -1.24101 0.264058
C C 6.73548 1.02292 1.05235
C C -6.49483 3.54361 -2.65034
H H -8.24853 2.33797 -0.988613
H H 6.75378 -2.1845 -0.096187
C C 8.53127 -1.03525 0.344877
C C 8.10323 1.25826 1.12875
H H 6.01258 1.779 1.32678
C C -7.06955 4.78491 -1.94349
C C -5.23153 3.96436 -3.41081
C C -7.51812 3.01361 -3.67115
C C 9.48812 -2.16772 -0.046847
C C 8.9704 0.213877 0.774647
C C 8.68141 2.60011 1.59204
H H -8.00218 4.56252 -1.4174
H H -6.35983 5.18844 -1.21411
H H -7.28373 5.56868 -2.67666
H H -4.46967 4.3786 -2.74197
H H -4.7907 3.12941 -3.96558
H H -5.48586 4.74066 -4.13776
H H -8.46603 2.74098 -3.19897
H H -7.13496 2.13017 -4.19163
H H -7.73251 3.78154 -4.42076
C C 9.21525 -3.39429 0.842918
C C 9.25556 -2.54211 -1.52215
C C 10.9591 -1.76975 0.122732
H H 10.0352 0.393373 0.840504
C C 9.55313 2.37683 2.84133
C C 7.58425 3.61102 1.94568
H H 8.19222 -3.76685 0.727613
H H 9.89292 -4.21068 0.575316
H H 9.37193 -3.15828 1.90002
H H 9.93258 -3.35026 -1.8156
H H 8.23271 -2.8879 -1.70293
H H 9.44419 -1.6879 -2.17981
H H 11.2318 -0.924486 -0.51685
H H 11.5986 -2.61091 -0.158763
H H 11.1964 -1.51134 1.15948
H H 10.3889 1.69981 2.64378
H H 8.96548 1.95531 3.663
H H 9.97389 3.32868 3.17988
H H 6.95412 3.26009 2.76974
H H 6.94225 3.83461 1.08678
H H 8.04342 4.55093 2.26418
C C 9.54269 3.19677 0.463764
H H 10.3752 2.54165 0.192598
H H 8.94626 3.37307 -0.437229
H H 9.96688 4.15403 0.782224
C C 0.659251 3.4842 0.712632
C C 0.896561 4.85828 0.682362
C C 1.61446 5.39279 -0.374612
C C 2.07263 4.55876 -1.38977
H H 2.60464 4.97344 -2.2362
C C 1.8079 3.19945 -1.30723
N N 1.12372 2.68803 -0.266028
C C 2.18288 2.22454 -2.36568
N N 1.61306 1.00926 -2.25957
C C 3.05523 2.52093 -3.40355
C C 1.8505 0.058255 -3.17706
H H 3.52791 3.49212 -3.47434
C C 3.33059 1.53753 -4.34684
C C 2.72044 0.298018 -4.24063
H H 4.01078 1.74564 -5.16598
H H 2.89179 -0.478662 -4.97661
C C -0.153018 2.82419 1.75452
C C -1.43655 3.28565 2.03559
C C 0.287037 1.64537 2.37334
H H -1.79306 4.20279 1.57741
H H 1.31495 1.3155 2.23828
C C -2.30082 2.55499 2.84206
C C -0.562178 0.912959 3.1829
H H -3.29808 2.93357 3.0272
H H -0.236589 -0.003155 3.66312
C C -1.88329 1.3348 3.37818
H H 0.528878 5.48423 1.48673
H H 1.81367 6.45838 -0.417503
O O -2.67037 0.498024 4.08335
C C -4.07597 0.71205 4.10599
C C -4.74278 -0.606832 4.41377
O O -4.54509 -1.47202 3.31318
C C 1.14925 -1.23582 -3.00282
C C 1.86583 -2.4304 -2.87032
H H 2.95047 -2.41983 -2.92766
C C -0.193453 -3.65555 -2.5808
C C -0.245845 -1.28043 -2.95517
H H -0.814695 -0.364802 -3.08397
C C -0.921898 -2.47759 -2.75
H H -2.00291 -2.49452 -2.67637
O O -0.748739 -4.86151 -2.31292
C C -5.09062 -2.76675 3.48559
H H -6.1254 -2.79497 3.1179
H H -5.10483 -3.04493 4.54822
C C -4.21448 -3.76217 2.7525
C C -2.03193 -5.20335 -2.83386
H H -1.92184 -6.20974 -3.24818
H H -2.31435 -4.52547 -3.64448
C C -3.11524 -5.24157 -1.77616
H H -2.7547 -5.80726 -0.906567
O O -4.13285 -3.49661 1.3585
C C -4.97404 -4.2852 0.535032
O O -3.50309 -3.93061 -1.4092
H H -3.97328 -5.78336 -2.1998
H H -4.33349 1.45472 4.87024
H H -4.42256 1.07134 3.13101
C C 1.20363 -3.6261 -2.65294
H H 1.74565 -4.55886 -2.54426
H H -4.31123 -1.04113 5.32573
C C -4.8177 -3.82185 -0.902515
H H -4.57592 -4.78271 2.92848
H H -4.71132 -5.34699 0.640137
H H -6.02825 -4.17199 0.824643
H H -5.8127 -0.429003 4.59313
H H -7.16511 -0.428308 2.60904
H H -3.19656 -3.68457 3.14693
H H -5.52148 -4.38563 -1.53161
H H -5.08287 -2.76312 -0.972935

#END

#######################################################################
# This is a modelled structure NOT a structure derived by XRD
#######################################################################

data_Co3_LS_fromXray
_cell_length_a                   1
_cell_length_b                   1
_cell_length_c                   1
_cell_angle_alpha                90
_cell_angle_beta                 90
_cell_angle_gamma                90
_cell_volume                     1
loop_
_atom_site_label
_atom_site_type_symbol
_atom_site_fract_x
_atom_site_fract_y
_atom_site_fract_z
Co Co 1.05323 0.362284 -0.066016
O O -0.543506 -1.51032 2.90006
N N 0.715398 -1.53135 0.009185
N N -0.903001 0.407608 -0.047578
N N 1.0153 1.12296 2.12904
N N 4.08831 0.257695 -0.168473
O O -5.80274 -3.98413 1.0273
N N 2.91475 -0.291536 -0.117926
N N 4.97169 -0.735743 -0.146074
N N -1.80195 1.33447 -0.074518
O O -4.47443 -2.33498 -2.85912
N N -2.982 0.714053 -0.035229
N N 1.45371 2.24929 -0.292328
C C 3.01998 -1.65217 -0.058557
O O 0.925815 0.689622 -2.40811
C C -0.552518 -1.95467 0.03482
C C 1.75468 -2.38338 -0.006055
C C 6.38448 -0.474383 -0.199662
C C -1.47764 -0.827904 0.002842
C C 4.36024 -1.94359 -0.079317
H H 4.9148 -2.86805 -0.078506
C C 7.2267 -1.22811 0.596347
C C -2.83296 -0.630443 0.007826
H H -3.66915 -1.30442 0.081278
C C -0.835056 -3.31606 0.066922
H H -1.85885 -3.66201 0.114311
C C 0.227172 -4.20846 0.064457
H H 0.033787 -5.27558 0.092991
C C 6.84912 0.511665 -1.06277
H H 6.14152 1.06563 -1.66435
C C -4.19947 2.72085 0.572176
H H -3.29137 3.07991 1.03567
C C -4.20072 1.47414 -0.036942
C C 8.21559 0.754315 -1.13663
C C -6.51318 1.6783 -0.649755
C C 1.54536 -3.7517 0.021198
H H 2.37777 -4.44541 0.009955
C C -2.0878 -2.73381 -3.13024
H H -2.17983 -3.8071 -3.0193
C C 0.692574 -0.984907 3.33684
H H 1.45463 -1.38048 2.66237
H H 0.920804 -1.33297 4.35311
C C -5.32847 0.939261 -0.645522
H H -5.27508 -0.02742 -1.13167
C C -3.21306 -1.91201 -3.11573
C C -5.36586 3.48271 0.56912
C C 0.735101 0.526792 3.2981
C C -4.81251 -3.51741 1.82187
C C -0.823281 -2.16396 -3.28603
H H 0.048488 -2.81347 -3.27792
C C 1.05303 2.46543 2.07682
C C -7.79707 1.17543 -1.32116
C C 1.79655 2.71063 -1.5018
C C 1.42563 3.07266 0.77142
C C -6.49559 2.93687 -0.04487
H H -7.40729 3.52275 -0.055057
C C -4.94564 -2.19548 2.26104
H H -5.84812 -1.65154 2.00264
C C -3.68763 -4.25495 2.20512
H H -3.60555 -5.30775 1.96179
C C -2.74894 -2.28845 3.28221
C C -5.44243 4.87144 1.21356
C C -4.67523 -3.66217 -2.37539
H H -3.94259 -3.86135 -1.58184
H H -4.50202 -4.38574 -3.18154
C C -3.92059 -1.5936 2.97507
H H -4.02497 -0.554239 3.27516
C C -6.51043 4.86175 2.32235
H H -7.50199 4.61418 1.93369
H H -6.57697 5.8493 2.78943
H H -6.26428 4.13395 3.10222
C C -5.59401 -5.15498 0.240171
H H -5.90571 -6.03939 0.806406
H H -4.52661 -5.26084 0.015726
C C 0.476285 1.26011 4.45367
H H 0.276954 0.742912 5.38575
C C -2.67189 -3.63239 2.9242
H H -1.79093 -4.20701 3.19667
C C -3.06486 -0.536171 -3.34549
H H -3.95385 0.084126 -3.37881
C C -6.40266 -5.01946 -1.04409
H H -7.46698 -5.01952 -0.791205
H H -6.227 -5.91739 -1.64865
C C -1.80666 0.008891 -3.50073
H H -1.70645 1.07927 -3.6558
C C -8.96655 1.23556 -0.321339
H H -8.76784 0.615452 0.558691
H H -9.88063 0.865258 -0.795369
H H -9.16818 2.2534 0.022461
C C -0.659391 -0.794182 -3.44015
C C -6.09609 -3.74706 -1.84136
H H -6.79508 -3.66123 -2.67851
H H -6.26751 -2.88175 -1.19631
C C 2.12355 4.04474 -1.7024
H H 2.38495 4.39676 -2.69401
C C 1.86116 1.72128 -2.63717
H H 1.6412 2.23522 -3.5804
H H 2.88158 1.31456 -2.70848
C C -8.1109 2.07333 -2.53214
H H -8.25117 3.1175 -2.23804
H H -9.03123 1.73872 -3.02074
H H -7.30327 2.03793 -3.27036
C C 1.76372 4.41484 0.634409
H H 1.77396 5.07373 1.49191
C C -7.66786 -0.272632 -1.80551
H H -6.88102 -0.399639 -2.55612
H H -8.60853 -0.588374 -2.26534
H H -7.46514 -0.955082 -0.973252
C C -4.10652 5.29457 1.83639
H H -3.79332 4.61199 2.63389
H H -4.21011 6.28911 2.27917
H H -3.30722 5.34885 1.08937
C C -1.56375 -1.60173 3.90072
H H -1.84345 -0.602312 4.25827
H H -1.16966 -2.17011 4.75501
C C 0.482055 2.64471 4.39563
H H 0.269492 3.23944 5.27757
C C -5.82393 5.90835 0.141227
H H -5.07929 5.93986 -0.660553
H H -5.8846 6.90572 0.58779
H H -6.79531 5.69133 -0.311516
C C 0.773852 3.25812 3.18829
H H 0.77681 4.33787 3.11924
C C 2.11204 4.90487 -0.615791
H H 2.37326 5.95044 -0.738508
C C 0.699484 -0.167093 -3.54564
H H 1.4899 -0.925793 -3.59366
H H 0.770695 0.45292 -4.44754
C C 9.06438 -0.025827 -0.337129
C C 8.81261 1.82152 -2.06046
C C 8.60826 -1.01425 0.530663
H H 10.1291 0.155294 -0.399947
H H 6.81515 -1.96069 1.28225
C C 9.54453 -1.84686 1.41459
C C 7.73218 2.5767 -2.844
C C 9.76083 1.14848 -3.06987
C C 9.59855 2.84175 -1.21667
H H 9.2281 0.417497 -3.68646
H H 10.5875 0.631451 -2.57484
H H 10.1948 1.90065 -3.73578
H H 7.16017 1.90985 -3.49808
H H 8.20309 3.331 -3.48022
H H 7.03536 3.09789 -2.1784
H H 8.94796 3.33907 -0.490203
H H 10.032 3.60914 -1.86543
H H 10.4199 2.37399 -0.667092
C C 9.33201 -3.34265 1.11783
H H 9.54838 -3.57287 0.069969
H H 8.30753 -3.66451 1.33123
H H 9.99915 -3.9465 1.74022
C C 11.0213 -1.51505 1.16965
H H 11.318 -1.70768 0.133768
H H 11.6461 -2.14272 1.81086
H H 11.2535 -0.47278 1.40942
C C 9.2226 -1.56591 2.89388
H H 8.19046 -1.82872 3.14698
H H 9.3701 -0.508796 3.13553
H H 9.88076 -2.15515 3.53969

#END

#######################################################################
# This is a modelled structure NOT a structure derived by XRD
#######################################################################

data_Co3_HS_fromXray
_cell_length_a                   1
_cell_length_b                   1
_cell_length_c                   1
_cell_angle_alpha                90
_cell_angle_beta                 90
_cell_angle_gamma                90
_cell_volume                     1
loop_
_atom_site_label
_atom_site_type_symbol
_atom_site_fract_x
_atom_site_fract_y
_atom_site_fract_z
Co Co 1.05802 0.63988 -0.142571
O O -0.693672 -0.805454 2.87397
N N 0.767355 -1.43194 0.059173
N N -1.03548 0.442962 -0.083538
N N 0.942706 1.72701 1.82386
N N 4.28862 0.289861 -0.099563
O O -5.76036 -3.75295 1.27041
N N 3.07876 -0.182023 -0.054211
N N 5.11177 -0.751033 -0.021205
N N -2.02578 1.27267 -0.140287
O O -4.3329 -2.4852 -2.76688
N N -3.13876 0.541263 -0.072372
N N 1.54889 2.56722 -0.640478
C C 3.10418 -1.54053 0.057671
O O 1.05212 0.709596 -2.45661
C C -0.483963 -1.89623 0.121573
C C 1.82448 -2.25456 0.126515
C C 6.53794 -0.576424 -0.052082
C C -1.48395 -0.836232 0.016978
C C 4.42502 -1.91458 0.077963
H H 4.92096 -2.87056 0.12534
C C 7.31975 -1.36312 0.773235
C C -2.853 -0.777422 0.02306
H H -3.61935 -1.52554 0.129622
C C -0.728353 -3.25954 0.267825
H H -1.74267 -3.62802 0.345761
C C 0.357297 -4.11947 0.336264
H H 0.196231 -5.18627 0.451408
C C 7.07698 0.364919 -0.921912
H H 6.41416 0.949164 -1.54523
C C -4.55272 2.42971 0.495375
H H -3.68824 2.88021 0.962583
C C -4.42446 1.17829 -0.099038
C C 8.4565 0.525785 -0.972486
C C -6.73885 1.15925 -0.748525
C C 1.65877 -3.62402 0.26154
H H 2.51297 -4.28886 0.315888
C C -1.93816 -2.86418 -2.97698
H H -2.02045 -3.93285 -2.82211
C C 0.546286 -0.245412 3.24055
H H 1.30206 -0.722543 2.61188
H H 0.780913 -0.477811 4.28801
C C -5.48414 0.536823 -0.715762
H H -5.33108 -0.425323 -1.19183
C C -3.07193 -2.05604 -3.02056
C C -5.78417 3.07284 0.466706
C C 0.617723 1.25411 3.03957
C C -4.81795 -3.15038 2.03458
C C -0.677574 -2.28559 -3.12623
H H 0.200565 -2.92397 -3.0713
C C 1.05382 3.05863 1.64908
C C -7.93093 0.444878 -1.39759
C C 1.93083 2.85532 -1.88485
C C 1.48713 3.51821 0.303094
C C -6.853 2.41487 -0.157808
H H -7.81259 2.91385 -0.18286
C C -5.05608 -1.81308 2.3705
H H -5.99614 -1.36183 2.07225
C C -3.63854 -3.76377 2.46953
H H -3.47396 -4.82374 2.31668
C C -2.85005 -1.64555 3.36204
C C -6.0037 4.45621 1.08935
C C -4.52558 -3.77744 -2.19127
H H -3.78837 -3.91823 -1.38979
H H -4.35273 -4.55443 -2.94569
C C -4.07669 -1.0739 3.01721
H H -4.2603 -0.022756 3.22282
C C -7.09375 4.36357 2.17256
H H -8.04883 4.02133 1.76504
H H -7.26146 5.34701 2.62259
H H -6.8012 3.67206 2.96933
C C -5.45661 -4.97261 0.59645
H H -5.72684 -5.82108 1.23444
H H -4.37923 -5.02902 0.404659
C C 0.364969 2.10702 4.11055
H H 0.123274 1.68966 5.08172
C C -2.67027 -3.00488 3.11954
H H -1.74367 -3.48294 3.4247
C C -2.93529 -0.6892 -3.30484
H H -3.83068 -0.081728 -3.37927
C C -6.23355 -5.01076 -0.713266
H H -7.30357 -5.01844 -0.485807
H H -6.0145 -5.96525 -1.20703
C C -1.68005 -0.134886 -3.45418
H H -1.58965 0.929528 -3.65016
C C -8.35879 -0.717671 -0.482061
H H -7.54368 -1.42863 -0.314867
H H -9.19538 -1.26453 -0.928683
H H -8.684 -0.346454 0.495164
C C -0.52549 -0.92068 -3.33099
C C -5.94498 -3.82871 -1.64609
H H -6.64735 -3.84227 -2.48461
H H -6.12818 -2.90157 -1.09707
C C 2.28366 4.14692 -2.25335
H H 2.58263 4.36675 -3.2722
C C 1.98855 1.70221 -2.85253
H H 1.75492 2.05595 -3.86265
H H 3.00477 1.28216 -2.868
C C -9.13543 1.37701 -1.58407
H H -9.53899 1.729 -0.629951
H H -9.93875 0.83531 -2.09119
H H -8.88523 2.24853 -2.19743
C C 1.83931 4.82987 0.006235
H H 1.81592 5.60279 0.762843
C C -7.53774 -0.100381 -2.78256
H H -7.2213 0.71003 -3.44733
H H -8.39942 -0.592108 -3.24425
H H -6.73012 -0.836915 -2.73793
C C -4.72807 5.0072 1.73777
H H -4.37393 4.36505 2.55154
H H -4.93239 5.99316 2.16451
H H -3.9187 5.12547 1.0094
C C -1.70601 -0.822823 3.88714
H H -2.0382 0.197205 4.11966
H H -1.28132 -1.25967 4.80225
C C 0.438115 3.47815 3.92455
H H 0.23511 4.16199 4.74175
C C -6.45124 5.43988 -0.00746
H H -5.69029 5.53273 -0.78897
H H -6.61888 6.43213 0.422943
H H -7.38399 5.12508 -0.483282
C C 0.794275 3.96126 2.67589
H H 0.865843 5.02783 2.50854
C C 2.24049 5.14164 -1.2872
H H 2.51457 6.16062 -1.53872
C C 0.833582 -0.30212 -3.47144
H H 1.62494 -1.0564 -3.39659
H H 0.930577 0.193753 -4.44397
C C 9.24279 -0.287212 -0.142432
C C 9.13221 1.5384 -1.9039
C C 8.71239 -1.23102 0.732637
H H 10.3173 -0.169954 -0.186482
H H 6.85334 -2.05823 1.46298
C C 9.58053 -2.10277 1.64792
C C 8.11275 2.3412 -2.72072
C C 10.056 0.790998 -2.88315
C C 9.96335 2.52603 -1.06464
H H 9.4913 0.081953 -3.49695
H H 10.8403 0.234293 -2.36295
H H 10.5469 1.50305 -3.55377
H H 7.51219 1.69656 -3.37146
H H 8.63944 3.05219 -3.36323
H H 7.43785 2.91651 -2.07773
H H 9.33171 3.07371 -0.357982
H H 10.4515 3.25477 -1.7191
H H 10.7468 2.02094 -0.493162
C C 9.30148 -3.58772 1.35216
H H 9.53732 -3.83501 0.312417
H H 8.25565 -3.85514 1.53514
H H 9.91783 -4.22083 1.99751
C C 11.0785 -1.84693 1.44373
H H 11.3957 -2.06585 0.419243
H H 11.6527 -2.49728 2.10932
H H 11.3549 -0.814592 1.67976
C C 9.23256 -1.79724 3.11633
H H 8.18244 -2.00775 3.34278
H H 9.42515 -0.747152 3.35685
H H 9.84326 -2.41411 3.78267

#END

#######################################################################
# This is a modelled structure NOT a structure derived by XRD
#######################################################################

data_ModelA
_cell_length_a                   1
_cell_length_b                   1
_cell_length_c                   1
_cell_angle_alpha                90
_cell_angle_beta                 90
_cell_angle_gamma                90
_cell_volume                     1
loop_
_atom_site_label
_atom_site_type_symbol
_atom_site_fract_x
_atom_site_fract_y
_atom_site_fract_z
Co Co 0.055883 -7.8e-05 0.0001
C C -1.43357 -0.451738 2.61455
C C -2.54243 -0.593001 3.43299
C C -3.80171 -0.494165 2.85578
C C -3.90867 -0.259156 1.49065
C C -2.75269 -0.1251 0.731038
C C 2.82275 1.16205 0.11752
C C 4.21051 1.20141 0.121501
C C 4.9028 0.000329 -3.1e-05
C C 4.2107 -1.20087 -0.121514
C C -2.54181 0.592805 -3.43329
C C 2.82294 -1.16173 -0.117447
C C 1.92549 -2.31595 -0.232238
C C 2.09164 -3.67111 -0.374233
C C -2.75256 0.124941 -0.731372
C C -3.9084 0.259067 -1.49118
C C 2.09105 3.67131 0.374257
C C 1.92512 2.31611 0.232395
C C -1.43309 0.451475 -2.61466
C C -3.80119 0.49406 -2.8563
N N 0.825166 4.14418 0.4149
N N -0.082143 3.18702 0.309092
N N -1.53439 -0.221537 1.30075
N N 2.16124 0.000104 4.5e-05
N N 0.57949 -2.07926 -0.198146
N N 0.825829 -4.1442 -0.414667
N N -0.081628 -3.18722 -0.308538
N N -1.53416 0.221297 -1.30088
N N 0.579155 2.07917 0.198648
H H 4.7423 2.14094 0.216462
H H 5.98761 0.000418 -6.3e-05
H H -4.88613 0.18304 -1.03335
H H 2.95735 4.31088 0.446489
H H 2.95804 -4.31052 -0.446711
H H -4.69546 0.599764 -3.46111
H H -2.41629 0.776539 -4.4937
H H -4.69609 -0.599813 3.46044
H H -2.41711 -0.776757 4.49342
H H 0.512714 5.10481 0.513467
H H 0.51353 -5.10487 -0.513262
H H -0.428649 -0.524723 3.01844
H H -0.428096 0.524379 -3.01838
H H -4.88632 -0.183066 1.03265
H H 4.74264 -2.14031 -0.216496

#END

#######################################################################
# This is a modelled structure NOT a structure derived by XRD
#######################################################################

data_ModelB
_cell_length_a                   1
_cell_length_b                   1
_cell_length_c                   1
_cell_angle_alpha                90
_cell_angle_beta                 90
_cell_angle_gamma                90
_cell_volume                     1
loop_
_atom_site_label
_atom_site_type_symbol
_atom_site_fract_x
_atom_site_fract_y
_atom_site_fract_z
Co Co 0.001946 0.014447 -0.342408
O O -0.019209 0.298796 -2.5019
C C 1.75043 2.40449 0.249792
C C 2.86216 -0.999994 -0.186116
C C 2.71091 1.30167 0.138391
C C 2.04819 -2.19961 -0.403204
C C 1.84923 3.75446 0.48263
C C -4.66705 0.241988 -1.45062
C C 2.30945 -3.54118 -0.540967
C C 4.24641 -0.967844 -0.066088
C C 4.85851 0.260236 0.160161
C C 4.08969 1.4142 0.269989
C C -0.364603 -0.625163 2.68349
C C -2.31491 -0.353992 1.4653
C C -2.37867 0.318658 -2.11034
C C -2.89711 -0.085208 0.125305
C C -1.06526 -0.853535 3.85839
C C -3.72319 0.407521 -2.45278
C C -1.28724 0.478242 -3.14028
C C -4.25565 -0.009222 -0.144455
C C -2.4526 -0.826461 3.81187
C C -3.08547 -0.574635 2.60116
N N 2.12688 0.117338 -0.093896
N N 0.693455 -2.04422 -0.48167
N N -0.968627 -0.380822 1.51859
N N -0.292018 3.18499 0.262085
N N 0.421477 2.11478 0.124974
N N 0.565087 4.1736 0.477048
N N 0.113896 -3.18673 -0.657439
N N 1.08479 -4.08986 -0.693833
N N -1.99411 0.083868 -0.857892
H H -4.16672 -0.553935 2.55148
H H -5.72494 0.304504 -1.68217
H H 0.687087 0.250106 -3.16236
H H 0.840524 -5.06555 -0.825053
H H 0.20556 5.11198 0.614854
H H 0.720739 -0.637102 2.66834
H H 2.68177 4.42163 0.644671
H H 3.21686 -4.12523 -0.541972
H H 4.83418 -1.87521 -0.143347
H H 5.93737 0.317519 0.257516
H H 4.55525 2.37487 0.457285
H H -0.53335 -1.0473 4.78239
H H -4.02176 0.598986 -3.47788
H H -1.41491 -0.267451 -3.93217
H H -1.33964 1.47522 -3.59148
H H -4.99231 -0.141449 0.637355
H H -3.03976 -1.00047 4.70718

#END
